# Supplementary material for: Association of Antibacterial Susceptibility Profile with the Prevalence of Genes Encoding Efflux Proteins in the Bangladeshi Clinical Isolates of Staphylococcus aureus
Source: Antibiotics (Basel). 2023 Feb 2;12(2):305. doi: 10.3390/antibiotics12020305 (PMC9952083; doi:10.3390/antibiotics12020305)
Supplement: Supplementary file 1 [file antibiotics-12-00305-s001.zip]

Archive with 1 entries (1 files):
- antibiotics-2180684-supplementary.pdf
